# Supplementary material for: Strain features of pneumococcal isolates in the pre- and post-PCV10 era in Pakistan
Source: Microb Genom. 2024 Jan 25;10(1):001163. doi: 10.1099/mgen.0.001163 (PMC10868622; doi:10.1099/mgen.0.001163)
Supplement: Supplementary material 2 [file mgen-10-1163-s001.xlsx]

## Sheet: in
ID	SupplierName	ENA Sample accession	ENA Lane accession	PBP1A	PBP2B	PBP2X	WGS_PEN	WGS_PEN_SIR_Meningitis	WGS_PEN_SIR_Nonmeningitis	WGS_AMO	WGS_AMO_SIR	WGS_MER	WGS_MER_SIR	WGS_TAX	WGS_TAX_SIR_Meningitis	WGS_TAX_SIR_Nonmeningitis	WGS_CFT	WGS_CFT_SIR_Meningitis	WGS_CFT_SIR_Nonmeningitis	WGS_CFX	WGS_CFX_SIR	WGS_ERY	WGS_ERY_SIR	WGS_CLI	WGS_CLI_SIR	WGS_SYN	WGS_SYN_SIR	WGS_LZO	WGS_LZO_SIR	WGS_ERY.CLI	WGS_COT	WGS_COT_SIR	WGS_TET	WGS_TET_SIR	WGS_DOX	WGS_DOX_SIR	WGS_LFX	WGS_LFX_SIR	WGS_CHL	WGS_CHL_SIR	WGS_RIF	WGS_RIF_SIR	WGS_VAN	WGS_VAN_SIR	EC	Cot	Tet	Tet__colour	FQ__autocolour
21242_6#1	GPS_PK_001	ERS1151462	ERR1795488	0	26	2	<= 0.03	S	S	<= 0.03	S	<= 0.06	S	<= 0.06	S	S	<= 0.5	S	S	<= 0.5	S	0.06	S	0.06	S	<= 1	S	<= 2	S	neg	0.5	S	<= 0.25	S	<= 0.25	S	<= 2	S	<= 2	S	<= 1	S	0.5	S	neg	neg	neg	#0069ec	neg
21242_6#10	GPS_PK_010	ERS1151476	ERR1795490	84	141	NEW	0.25	R	S	0.25	S	0.12	S	0.12	S	S	<= 0.5	S	S	<= 0.5	S	0.06	S	0.06	S	<= 1	S	<= 2	S	neg	>= 4	R	<= 0.25	S	<= 0.25	S	<= 2	S	<= 2	S	<= 1	S	0.5	S	neg	FOLA-I20L:FOLP_169-ins	neg	#0069ec	neg
21242_6#100	GPS_PK_100	ERS1151470	ERR1795517	24	27	135	0.25	R	S	0.25	S	<= 0.06	S	0.12	S	S	<= 0.5	S	S	<= 0.5	S	> 32	R	> 2	R	<= 1	S	<= 2	S	pos	>= 4	R	> 8	R	>= 1	R	<= 2	S	<= 2	S	<= 1	S	0.5	S	ERMB:ERMBUP	FOLA-I20L:FOLP_169-ins	TETM	#ff2722	neg
21242_6#11	GPS_PK_011	ERS1151477	ERR1795491	23	4	3	<= 0.03	S	S	<= 0.03	S	<= 0.06	S	<= 0.06	S	S	<= 0.5	S	S	<= 0.5	S	0.06	S	0.06	S	<= 1	S	<= 2	S	neg	>= 4	R	<= 0.25	S	<= 0.25	S	<= 2	S	<= 2	S	<= 1	S	0.5	S	neg	FOLA-I20L:FOLP_167-ins	neg	#0069ec	neg
21242_6#12	GPS_PK_012	ERS1151478	ERR1795492	2	0	NEW	0.06	S	S	<= 0.03	S	<= 0.06	S	0.12	S	S	<= 0.5	S	S	1	I	0.06	S	0.06	S	<= 1	S	<= 2	S	neg	>= 4	R	> 8	R	>= 1	R	<= 2	S	<= 2	S	Flag Flag	S	0.5	S	neg	FOLA-I20L:FOLP_169-ins	TETM	#ff2722	PARC-S2Y
21242_6#14	GPS_PK_014	ERS1151480	ERR1795493	2	NEW	0	<= 0.03	S	S	<= 0.03	S	<= 0.06	S	<= 0.06	S	S	<= 0.5	S	S	<= 0.5	S	0.06	S	0.06	S	<= 1	S	<= 2	S	neg	2	I	<= 0.25	S	<= 0.25	S	<= 2	S	<= 2	S	<= 1	S	0.5	S	neg	FOLP_169-ins	neg	#0069ec	neg
21242_6#15	GPS_PK_015	ERS1151481	ERR1799708	2	141	NEW	0.12	R	S	0.12	S	0.12	S	0.12	S	S	<= 0.5	S	S	<= 0.5	S	0.06	S	0.06	S	<= 1	S	<= 2	S	neg	>= 4	R	<= 0.25	S	<= 0.25	S	<= 2	S	<= 2	S	<= 1	S	0.5	S	neg	FOLA-I20L:FOLP_169-ins	neg	#0069ec	neg
21242_6#16	GPS_PK_016	ERS1151482	ERR1795494	224	183	242	0.12	R	S	0.12	S	0.12	S	0.12	S	S	<= 0.5	S	S	<= 0.5	S	0.06	S	0.06	S	<= 1	S	<= 2	S	neg	>= 4	R	<= 0.25	S	<= 0.25	S	<= 2	S	<= 2	S	<= 1	S	0.5	S	neg	FOLA-I20L:FOLP_189-ins	neg	#0069ec	neg
21242_6#17	GPS_PK_017	ERS1151483	ERR1799709	84	141	242	0.25	R	S	0.25	S	0.12	S	0.12	S	S	<= 0.5	S	S	<= 0.5	S	0.06	S	0.06	S	<= 1	S	<= 2	S	neg	>= 4	R	<= 0.25	S	<= 0.25	S	<= 2	S	<= 2	S	<= 1	S	0.5	S	neg	FOLA-I20L:FOLP_169-ins	neg	#0069ec	neg
21242_6#18	GPS_PK_018	ERS1151484	ERR1795495	NEW	9	242	0.25	R	S	0.12	S	0.12	S	0.12	S	S	<= 0.5	S	S	<= 0.5	S	0.06	S	0.06	S	<= 1	S	<= 2	S	neg	>= 4	R	> 8	R	>= 1	R	<= 2	S	<= 2	S	Flag Flag	S	0.5	S	neg	FOLA-Q1H-Q11H-E14D-I20L:FOLP_169-ins	TETM	#ff2722	neg
21242_6#19	GPS_PK_019	ERS1151485	ERR1799710	0	4	483	0.12	R	S	0.06	S	<= 0.06	S	0.12	S	S	<= 0.5	S	S	<= 0.5	S	0.06	S	0.06	S	<= 1	S	<= 2	S	neg	>= 4	R	<= 0.25	S	<= 0.25	S	<= 2	S	<= 2	S	<= 1	S	0.5	S	neg	FOLA-I20L:FOLP_169-ins	neg	#0069ec	neg
21242_6#2	GPS_PK_002	ERS1151465	ERR1799700	23	0	242	0.12	R	S	0.06	S	<= 0.06	S	0.12	S	S	<= 0.5	S	S	<= 0.5	S	0.06	S	0.06	S	<= 1	S	<= 2	S	neg	>= 4	R	<= 0.25	S	<= 0.25	S	<= 2	S	<= 2	S	<= 1	S	0.5	S	neg	FOLA-I20L:FOLP_169-ins	neg	#0069ec	neg
21242_6#20	GPS_PK_020	ERS1151486	ERR1795496	2	4	2	<= 0.03	S	S	<= 0.03	S	<= 0.06	S	<= 0.06	S	S	<= 0.5	S	S	<= 0.5	S	0.06	S	0.06	S	<= 1	S	<= 2	S	neg	>= 4	R	> 8	R	>= 1	R	<= 2	S	<= 2	S	<= 1	S	0.5	S	neg	FOLA-Q1H-D12G-E14D-I20L:FOLP_169-ins	TETM	#ff2722	neg
21242_6#21	GPS_PK_021	ERS1151487	ERR1799711	2	0	394	0.06	S	S	<= 0.03	S	<= 0.06	S	<= 0.06	S	S	<= 0.5	S	S	<= 0.5	S	0.06	S	0.06	S	<= 1	S	<= 2	S	neg	>= 4	R	<= 0.25	S	<= 0.25	S	<= 2	S	<= 2	S	<= 1	S	0.5	S	neg	FOLA-I20L:FOLP_169-ins	neg	#0069ec	neg
21242_6#22	GPS_PK_022	ERS1151488	ERR1799712	0	44	2	<= 0.03	S	S	<= 0.03	S	<= 0.06	S	<= 0.06	S	S	<= 0.5	S	S	<= 0.5	S	0.06	S	0.06	S	<= 1	S	<= 2	S	neg	>= 4	R	<= 0.25	S	<= 0.25	S	<= 2	S	<= 2	S	<= 1	S	0.5	S	neg	FOLA-I20L:FOLP_169-ins	neg	#0069ec	neg
21242_6#23	GPS_PK_023	ERS1151489	ERR1799713	2	0	229	0.12	R	S	0.06	S	<= 0.06	S	0.12	S	S	<= 0.5	S	S	<= 0.5	S	0.06	S	0.06	S	<= 1	S	<= 2	S	neg	>= 4	R	<= 0.25	S	<= 0.25	S	<= 2	S	<= 2	S	<= 1	S	0.5	S	neg	FOLA-I20L:FOLP_169-ins	neg	#0069ec	neg
21242_6#24	GPS_PK_024	ERS1151490	ERR1799714	2	0	0	<= 0.03	S	S	<= 0.03	S	<= 0.06	S	<= 0.06	S	S	<= 0.5	S	S	<= 0.5	S	0.06	S	0.06	S	<= 1	S	<= 2	S	neg	>= 4	R	<= 0.25	S	<= 0.25	S	<= 2	S	<= 2	S	<= 1	S	0.5	S	neg	FOLA-Q1Y-E14D-I20L:FOLP_169-ins	neg	#0069ec	neg
21242_6#25	GPS_PK_025	ERS1151491	ERR1799715	2	0	394	0.06	S	S	<= 0.03	S	<= 0.06	S	<= 0.06	S	S	<= 0.5	S	S	<= 0.5	S	0.06	S	0.06	S	<= 1	S	<= 2	S	neg	>= 4	R	<= 0.25	S	<= 0.25	S	<= 2	S	<= 2	S	<= 1	S	0.5	S	neg	FOLA-I20L:FOLP_169-ins	neg	#0069ec	neg
21242_6#26	GPS_PK_026	ERS1151492	ERR1795497	84	141	229	0.25	R	S	0.25	S	0.12	S	0.12	S	S	<= 0.5	S	S	<= 0.5	S	8	R	0.06	S	<= 1	S	<= 2	S	neg	>= 4	R	> 8	R	>= 1	R	<= 2	S	<= 2	S	<= 1	S	0.5	S	MEF	FOLA-I20L:FOLP_169-ins	TETM	#ff2722	neg
21242_6#27	GPS_PK_027	ERS1151493	ERR1799716	84	1	229	0.5	R	S	0.25	S	<= 0.06	S	0.25	S	S	<= 0.5	S	S	<= 0.5	S	8	R	0.06	S	<= 1	S	<= 2	S	neg	>= 4	R	> 8	R	>= 1	R	<= 2	S	<= 2	S	<= 1	S	0.5	S	MEF	FOLA-Q1H-I20L:FOLP_169-ins	TETM	#ff2722	neg
21242_6#28	GPS_PK_028	ERS1151494	ERR1799717	17	144	8	2	R	S	1	S	0.5	I	0.5	S	S	<= 0.5	S	S	> 2	R	0.06	S	0.06	S	<= 1	S	<= 2	S	neg	2	I	> 8	R	>= 1	R	<= 2	S	<= 2	S	<= 1	S	0.5	S	neg	FOLP_169-ins	TETM	#ff2722	neg
21242_6#29	GPS_PK_029	ERS1151495	ERR1795498	17	144	8	2	R	S	1	S	0.5	I	0.5	S	S	<= 0.5	S	S	> 2	R	0.06	S	0.06	S	<= 1	S	<= 2	S	neg	2	I	> 8	R	>= 1	R	<= 2	S	<= 2	S	<= 1	S	0.5	S	neg	FOLP_169-ins	TETM	#ff2722	neg
21242_6#3	GPS_PK_003	ERS1151467	ERR1799701	2	0	0	<= 0.03	S	S	<= 0.03	S	<= 0.06	S	<= 0.06	S	S	<= 0.5	S	S	<= 0.5	S	0.06	S	0.06	S	<= 1	S	<= 2	S	neg	>= 4	R	<= 0.25	S	<= 0.25	S	<= 2	S	<= 2	S	<= 1	S	0.5	S	neg	FOLA-E14D-I20L:FOLP_169-ins	neg	#0069ec	neg
21242_6#30	GPS_PK_030	ERS1151496	ERR1799718	24	1	242	0.25	R	S	0.25	S	<= 0.06	S	0.12	S	S	<= 0.5	S	S	<= 0.5	S	0.06	S	0.06	S	<= 1	S	<= 2	S	neg	>= 4	R	<= 0.25	S	<= 0.25	S	<= 2	S	<= 2	S	<= 1	S	0.5	S	neg	FOLA-D12C-E14D-I20L:FOLP_195-ins	neg	#0069ec	neg
21242_6#31	GPS_PK_031	ERS1151497	ERR1799719	17	183	242	0.5	R	S	0.25	S	0.12	S	0.12	S	S	<= 0.5	S	S	<= 0.5	S	8	R	0.06	S	<= 1	S	<= 2	S	neg	>= 4	R	> 8	R	>= 1	R	<= 2	S	<= 2	S	<= 1	S	0.5	S	MEF	FOLA-Q1H-D2N-V3I-E14D-I20L:FOLP_180-ins	TETM	#ff2722	neg
21242_6#32	GPS_PK_032	ERS1151498	ERR1799720	0	0	242	0.12	R	S	0.06	S	<= 0.06	S	0.12	S	S	<= 0.5	S	S	<= 0.5	S	0.06	S	0.06	S	<= 1	S	<= 2	S	neg	>= 4	R	<= 0.25	S	<= 0.25	S	<= 2	S	<= 2	S	<= 1	S	0.5	S	neg	FOLA-I20L:FOLP_169-ins	neg	#0069ec	neg
21242_6#33	GPS_PK_033	ERS1151499	ERR1799721	0	4	2	<= 0.03	S	S	<= 0.03	S	<= 0.06	S	<= 0.06	S	S	<= 0.5	S	S	<= 0.5	S	0.06	S	0.06	S	<= 1	S	<= 2	S	neg	2	I	<= 0.25	S	<= 0.25	S	<= 2	S	<= 2	S	<= 1	S	0.5	S	neg	FOLP_178-ins	neg	#0069ec	neg
21242_6#34	GPS_PK_034	ERS1151500	ERR1799722	15	12	18	2	R	S	2	S	0.5	I	1	I	S	1	I	S	> 2	R	8	R	0.06	S	<= 1	S	<= 2	S	neg	>= 4	R	> 8	R	>= 1	R	<= 2	S	<= 2	S	<= 1	S	0.5	S	MEF	FOLA-I20L:FOLP_178-ins	TETM	#ff2722	neg
21242_6#35	GPS_PK_035	ERS1151501	ERR1795499	84	141	229	0.25	R	S	0.25	S	0.12	S	0.12	S	S	<= 0.5	S	S	<= 0.5	S	8	R	0.06	S	<= 1	S	<= 2	S	neg	>= 4	R	> 8	R	>= 1	R	<= 2	S	<= 2	S	<= 1	S	0.5	S	MEF	FOLA-I20L:FOLP_169-ins	TETM	#ff2722	neg
21242_6#36	GPS_PK_036	ERS1151502	ERR1799723	84	1	242	0.25	R	S	0.25	S	<= 0.06	S	0.12	S	S	<= 0.5	S	S	<= 0.5	S	8	R	0.06	S	<= 1	S	<= 2	S	neg	>= 4	R	> 8	R	>= 1	R	<= 2	S	<= 2	S	<= 1	S	0.5	S	MEF	FOLA-Q1H-I20L:FOLP_169-ins	TETM	#ff2722	neg
21242_6#37	GPS_PK_037	ERS1151503	ERR1799724	2	0	NEW	0.06	S	S	<= 0.03	S	<= 0.06	S	<= 0.06	S	S	<= 0.5	S	S	<= 0.5	S	0.06	S	0.06	S	<= 1	S	<= 2	S	neg	>= 4	R	<= 0.25	S	<= 0.25	S	<= 2	S	<= 2	S	<= 1	S	0.5	S	neg	FOLA-I20L:FOLP_169-ins	neg	#0069ec	neg
21242_6#38	GPS_PK_038	ERS1151504	ERR1799725	2	0	135	0.12	R	S	<= 0.03	S	<= 0.06	S	0.12	S	S	<= 0.5	S	S	<= 0.5	S	0.06	S	0.06	S	<= 1	S	<= 2	S	neg	>= 4	R	> 8	R	>= 1	R	<= 2	S	<= 2	S	<= 1	S	0.5	S	neg	FOLA-I20L:FOLP_169-ins	TETM	#ff2722	neg
21242_6#39	GPS_PK_039	ERS1151505	ERR1799726	NEW	NEW	NEW	0.12	R	S	0.12	S	0.12	S	0.12	S	S	<= 0.5	S	S	<= 0.5	S	> 32	R	> 2	R	<= 1	S	<= 2	S	pos	>= 4	R	> 8	R	>= 1	R	<= 2	S	<= 2	S	<= 1	S	0.5	S	ERMB	FOLA-I20L:FOLP_169-ins	TETM	#ff2722	neg
21242_6#4	GPS_PK_004	ERS1151469	ERR1799702	2	4	NEW	0.12	R	S	0.06	S	<= 0.06	S	0.12	S	S	<= 0.5	S	S	<= 0.5	S	0.06	S	0.06	S	<= 1	S	<= 2	S	neg	>= 4	R	<= 0.25	S	<= 0.25	S	<= 2	S	<= 2	S	<= 1	S	0.5	S	neg	FOLA-I20L:FOLP_169-ins	neg	#0069ec	neg
21242_6#40	GPS_PK_040	ERS1151506	ERR1799727	0	44	0	<= 0.03	S	S	<= 0.03	S	<= 0.06	S	<= 0.06	S	S	<= 0.5	S	S	<= 0.5	S	0.06	S	0.06	S	<= 1	S	<= 2	S	neg	>= 4	R	<= 0.25	S	<= 0.25	S	<= 2	S	<= 2	S	<= 1	S	0.5	S	neg	FOLA-I20L:FOLP_169-ins	neg	#0069ec	neg
21242_6#41	GPS_PK_041	ERS1151507	ERR1799728	0	44	0	<= 0.03	S	S	<= 0.03	S	<= 0.06	S	<= 0.06	S	S	<= 0.5	S	S	<= 0.5	S	0.06	S	0.06	S	<= 1	S	<= 2	S	neg	>= 4	R	<= 0.25	S	<= 0.25	S	<= 2	S	<= 2	S	<= 1	S	0.5	S	neg	FOLA-I20L:FOLP_169-ins	neg	#0069ec	neg
21242_6#42	GPS_PK_042	ERS1151508	ERR1795500	7	1	242	0.25	R	S	0.25	S	<= 0.06	S	0.12	S	S	<= 0.5	S	S	<= 0.5	S	> 32	R	> 2	R	<= 1	S	<= 2	S	pos	>= 4	R	> 8	R	>= 1	R	<= 2	S	<= 2	S	<= 1	S	0.5	S	ERMB:ERMBUP	FOLA-E14D-I20L:FOLP_169-ins	TETM	#ff2722	neg
21242_6#43	GPS_PK_043	ERS1151509	ERR1799729	NEW	183	NEW	0.12	R	S	0.12	S	0.12	S	0.12	S	S	<= 0.5	S	S	<= 0.5	S	0.06	S	0.06	S	<= 1	S	<= 2	S	neg	>= 4	R	> 8	R	>= 1	R	<= 2	S	<= 2	S	<= 1	S	0.5	S	neg	FOLA-Q1Y-E14D-I20L:FOLP_195-ins	TETM	#ff2722	neg
21242_6#44	GPS_PK_044	ERS1151510	ERR1799730	0	0	0	<= 0.03	S	S	<= 0.03	S	<= 0.06	S	<= 0.06	S	S	<= 0.5	S	S	<= 0.5	S	0.06	S	0.06	S	<= 1	S	<= 2	S	neg	2	I	<= 0.25	S	<= 0.25	S	<= 2	S	<= 2	S	<= 1	S	0.5	S	neg	FOLP_169-ins	neg	#0069ec	neg
21242_6#45	GPS_PK_045	ERS1151511	ERR1795501	12	NEW	293	0.06	S	S	<= 0.03	S	<= 0.06	S	<= 0.06	S	S	<= 0.5	S	S	<= 0.5	S	0.06	S	0.06	S	<= 1	S	<= 2	S	neg	>= 4	R	> 8	R	>= 1	R	<= 2	S	<= 2	S	<= 1	S	0.5	S	neg	FOLA-V3I-D12G-E14D-I20L:FOLP_178-ins	TETM	#ff2722	neg
21242_6#46	GPS_PK_046	ERS1151512	ERR1795502	24	1	NEW	0.25	R	S	0.25	S	<= 0.06	S	0.12	S	S	<= 0.5	S	S	<= 0.5	S	0.06	S	0.06	S	<= 1	S	<= 2	S	neg	>= 4	R	<= 0.25	S	<= 0.25	S	<= 2	S	<= 2	S	<= 1	S	0.5	S	neg	FOLA-D12C-E14D-I20L:FOLP_195-ins	neg	#0069ec	neg
21242_6#47	GPS_PK_047	ERS1151513	ERR1799731	1	4	394	0.06	S	S	<= 0.03	S	<= 0.06	S	<= 0.06	S	S	<= 0.5	S	S	<= 0.5	S	0.06	S	0.06	S	<= 1	S	<= 2	S	neg	>= 4	R	> 8	R	>= 1	R	<= 2	S	<= 2	S	<= 1	S	0.5	S	neg	FOLA-I20L:FOLP_169-ins	TETM	#ff2722	neg
21242_6#48	GPS_PK_048	ERS1151514	ERR1795503	79	0	194	0.06	S	S	0.06	S	<= 0.06	S	0.12	S	S	<= 0.5	S	S	<= 0.5	S	0.06	S	0.06	S	<= 1	S	<= 2	S	neg	>= 4	R	<= 0.25	S	<= 0.25	S	<= 2	S	<= 2	S	<= 1	S	0.5	S	neg	FOLA-I20L:FOLP_195-ins	neg	#0069ec	neg
21242_6#49	GPS_PK_049	ERS1151515	ERR1799732	2	4	2	<= 0.03	S	S	<= 0.03	S	<= 0.06	S	<= 0.06	S	S	<= 0.5	S	S	<= 0.5	S	0.06	S	0.06	S	<= 1	S	<= 2	S	neg	>= 4	R	<= 0.25	S	<= 0.25	S	<= 2	S	<= 2	S	<= 1	S	0.5	S	neg	FOLA-Q1H-D12G-E14D-I20L:FOLP_169-ins	neg	#0069ec	neg
21242_6#5	GPS_PK_005	ERS1151471	ERR1799703	0	44	0	<= 0.03	S	S	<= 0.03	S	<= 0.06	S	<= 0.06	S	S	<= 0.5	S	S	<= 0.5	S	0.06	S	0.06	S	<= 1	S	<= 2	S	neg	>= 4	R	<= 0.25	S	<= 0.25	S	<= 2	S	<= 2	S	<= 1	S	0.5	S	neg	FOLA-I20L:FOLP_169-ins	neg	#0069ec	neg
21242_6#50	GPS_PK_050	ERS1151516	ERR1799733	24	1	NEW	0.25	R	S	0.25	S	<= 0.06	S	0.12	S	S	<= 0.5	S	S	<= 0.5	S	0.06	S	0.06	S	<= 1	S	<= 2	S	neg	>= 4	R	<= 0.25	S	<= 0.25	S	<= 2	S	<= 2	S	<= 1	S	0.5	S	neg	FOLA-D12C-E14D-I20L:FOLP_195-ins	neg	#0069ec	neg
21242_6#51	GPS_PK_051	ERS1151517	ERR1799734	NEW	9	242	0.25	R	S	0.12	S	0.12	S	0.12	S	S	<= 0.5	S	S	<= 0.5	S	0.06	S	0.06	S	<= 1	S	<= 2	S	neg	>= 4	R	> 8	R	>= 1	R	<= 2	S	<= 2	S	<= 1	S	0.5	S	neg	FOLA-Q1H-Q11H-E14D-I20L:FOLP_169-ins	TETM	#ff2722	neg
21242_6#52	GPS_PK_052	ERS1151518	ERR1799735	12	4	3	<= 0.03	S	S	<= 0.03	S	<= 0.06	S	<= 0.06	S	S	<= 0.5	S	S	<= 0.5	S	0.06	S	0.06	S	<= 1	S	<= 2	S	neg	>= 4	R	> 8	R	>= 1	R	<= 2	S	>= 8	R	<= 1	S	0.5	S	neg	FOLA-Q1H-V3I-E14D-I20L:FOLP_180-ins	TETM	#ff2722	neg
21242_6#53	GPS_PK_053	ERS1151519	ERR1799736	84	141	NEW	0.25	R	S	0.25	S	0.12	S	0.12	S	S	<= 0.5	S	S	<= 0.5	S	0.06	S	0.06	S	<= 1	S	<= 2	S	neg	>= 4	R	<= 0.25	S	<= 0.25	S	<= 2	S	<= 2	S	<= 1	S	0.5	S	neg	FOLA-I20L:FOLP_169-ins	neg	#0069ec	neg
21242_6#54	GPS_PK_054	ERS1151520	ERR1799737	2	2	6	<= 0.03	S	S	<= 0.03	S	<= 0.06	S	<= 0.06	S	S	<= 0.5	S	S	<= 0.5	S	0.06	S	0.06	S	<= 1	S	<= 2	S	neg	>= 4	R	> 8	R	>= 1	R	<= 2	S	<= 2	S	<= 1	S	0.5	S	neg	FOLA-Q1H-I20L:FOLP_169-ins	TETM	#ff2722	neg
21242_6#55	GPS_PK_055	ERS1151521	ERR1795504	0	0	460	<= 0.03	S	S	<= 0.03	S	<= 0.06	S	<= 0.06	S	S	<= 0.5	S	S	<= 0.5	S	0.06	S	0.06	S	<= 1	S	<= 2	S	neg	>= 4	R	> 8	R	>= 1	R	<= 2	S	<= 2	S	<= 1	S	0.5	S	neg	FOLA-Q1Y-E14D-I20L:FOLP_178-ins	TETM	#ff2722	neg
21242_6#56	GPS_PK_056	ERS1151522	ERR1799738	NEW	9	242	0.25	R	S	0.12	S	0.12	S	0.12	S	S	<= 0.5	S	S	<= 0.5	S	0.06	S	0.06	S	<= 1	S	<= 2	S	neg	>= 4	R	> 8	R	>= 1	R	<= 2	S	<= 2	S	<= 1	S	0.5	S	neg	FOLA-Q1H-Q11H-E14D-I20L:FOLP_169-ins	TETM	#ff2722	neg
21242_6#57	GPS_PK_057	ERS1151523	ERR1795505	NEW	9	242	0.25	R	S	0.12	S	0.12	S	0.12	S	S	<= 0.5	S	S	<= 0.5	S	0.06	S	0.06	S	<= 1	S	<= 2	S	neg	>= 4	R	> 8	R	>= 1	R	<= 2	S	<= 2	S	Flag Flag	S	0.5	S	neg	FOLA-Q1H-Q11H-E14D-I20L:FOLP_169-ins	TETM	#ff2722	neg
21242_6#58	GPS_PK_058	ERS1151524	ERR1799739	224	183	242	0.12	R	S	0.12	S	0.12	S	0.12	S	S	<= 0.5	S	S	<= 0.5	S	0.06	S	0.06	S	<= 1	S	<= 2	S	neg	>= 4	R	<= 0.25	S	<= 0.25	S	<= 2	S	<= 2	S	<= 1	S	0.5	S	neg	FOLA-I20L:FOLP_169-ins	neg	#0069ec	neg
21242_6#59	GPS_PK_059	ERS1151525	ERR1799740	0	44	2	<= 0.03	S	S	<= 0.03	S	<= 0.06	S	<= 0.06	S	S	<= 0.5	S	S	<= 0.5	S	0.06	S	0.06	S	<= 1	S	<= 2	S	neg	2	I	<= 0.25	S	<= 0.25	S	<= 2	S	<= 2	S	<= 1	S	0.5	S	neg	FOLP_169-ins	neg	#0069ec	neg
21242_6#6	GPS_PK_006	ERS1151472	ERR1799704	2	4	NEW	0.12	R	S	0.06	S	<= 0.06	S	0.12	S	S	<= 0.5	S	S	<= 0.5	S	0.06	S	0.06	S	<= 1	S	<= 2	S	neg	>= 4	R	<= 0.25	S	<= 0.25	S	<= 2	S	<= 2	S	<= 1	S	0.5	S	neg	FOLA-I20L:FOLP_169-ins	neg	#0069ec	neg
21242_6#60	GPS_PK_060	ERS1151526	ERR1799741	1	4	394	0.06	S	S	<= 0.03	S	<= 0.06	S	<= 0.06	S	S	<= 0.5	S	S	<= 0.5	S	0.06	S	0.06	S	<= 1	S	<= 2	S	neg	>= 4	R	<= 0.25	S	<= 0.25	S	<= 2	S	<= 2	S	<= 1	S	0.5	S	neg	FOLA-I20L:FOLP_169-ins	neg	#0069ec	neg
21242_6#61	GPS_PK_061	ERS1151527	ERR1795506	2	0	293	0.06	S	S	<= 0.03	S	<= 0.06	S	<= 0.06	S	S	<= 0.5	S	S	<= 0.5	S	0.06	S	0.06	S	<= 1	S	<= 2	S	neg	>= 4	R	<= 0.25	S	<= 0.25	S	<= 2	S	<= 2	S	<= 1	S	0.5	S	neg	FOLA-Q1Y-I20L:FOLP_169-ins	neg	#0069ec	neg
21242_6#62	GPS_PK_062	ERS1151528	ERR1795507	2	4	2	<= 0.03	S	S	<= 0.03	S	<= 0.06	S	<= 0.06	S	S	<= 0.5	S	S	<= 0.5	S	0.06	S	0.06	S	<= 1	S	<= 2	S	neg	>= 4	R	> 8	R	>= 1	R	<= 2	S	<= 2	S	<= 1	S	0.5	S	neg	FOLA-Q1H-D12G-E14D-I20L:FOLP_169-ins	TETM	#ff2722	neg
21242_6#63	GPS_PK_063	ERS1151529	ERR1799742	0	0	22	0.12	R	S	<= 0.03	S	<= 0.06	S	0.12	S	S	<= 0.5	S	S	<= 0.5	S	0.06	S	0.06	S	<= 1	S	<= 2	S	neg	>= 4	R	> 8	R	>= 1	R	<= 2	S	<= 2	S	<= 1	S	0.5	S	neg	FOLA-I20L:FOLP_180-ins	TETM	#ff2722	neg
21242_6#64	GPS_PK_064	ERS1151530	ERR1799743	0	0	2	<= 0.03	S	S	<= 0.03	S	<= 0.06	S	<= 0.06	S	S	<= 0.5	S	S	<= 0.5	S	0.06	S	0.06	S	<= 1	S	<= 2	S	neg	>= 4	R	<= 0.25	S	<= 0.25	S	<= 2	S	<= 2	S	Flag Flag	S	0.5	S	neg	FOLA-E14D-I20L:FOLP_169-ins	neg	#0069ec	neg
21242_6#65	GPS_PK_065	ERS1151531	ERR1799744	12	NEW	293	0.06	S	S	<= 0.03	S	<= 0.06	S	<= 0.06	S	S	<= 0.5	S	S	<= 0.5	S	0.06	S	0.06	S	<= 1	S	<= 2	S	neg	>= 4	R	> 8	R	>= 1	R	<= 2	S	<= 2	S	<= 1	S	0.5	S	neg	FOLA-V3I-D12G-E14D-I20L:FOLP_178-ins	TETM	#ff2722	neg
21242_6#66	GPS_PK_066	ERS1151532	ERR1799745	224	183	242	0.12	R	S	0.12	S	0.12	S	0.12	S	S	<= 0.5	S	S	<= 0.5	S	0.06	S	0.06	S	<= 1	S	<= 2	S	neg	>= 4	R	<= 0.25	S	<= 0.25	S	<= 2	S	<= 2	S	Flag Flag	S	0.5	S	neg	FOLA-I20L:FOLP_169-ins	neg	#0069ec	neg
21242_6#67	GPS_PK_067	ERS1151533	ERR1795508	1	4	394	0.06	S	S	<= 0.03	S	<= 0.06	S	<= 0.06	S	S	<= 0.5	S	S	<= 0.5	S	0.06	S	0.06	S	<= 1	S	<= 2	S	neg	>= 4	R	<= 0.25	S	<= 0.25	S	<= 2	S	<= 2	S	<= 1	S	0.5	S	neg	FOLA-I20L:FOLP_169-ins	neg	#0069ec	neg
21242_6#68	GPS_PK_068	ERS1151534	ERR1799746	79	0	194	0.06	S	S	0.06	S	<= 0.06	S	0.12	S	S	<= 0.5	S	S	<= 0.5	S	0.06	S	0.06	S	<= 1	S	<= 2	S	neg	2	I	> 8	R	>= 1	R	<= 2	S	<= 2	S	<= 1	S	0.5	S	neg	FOLP_195-ins	TETM	#ff2722	neg
21242_6#69	GPS_PK_069	ERS1151535	ERR1799747	1	4	394	0.06	S	S	<= 0.03	S	<= 0.06	S	<= 0.06	S	S	<= 0.5	S	S	<= 0.5	S	0.06	S	0.06	S	<= 1	S	<= 2	S	neg	>= 4	R	> 8	R	>= 1	R	<= 2	S	<= 2	S	<= 1	S	0.5	S	neg	FOLA-Q1H-I20L:FOLP_178-ins	TETM	#ff2722	neg
21242_6#7	GPS_PK_007	ERS1151473	ERR1799705	24	NEW	242	0.25	R	S	0.25	S	0.12	S	0.12	S	S	<= 0.5	S	S	<= 0.5	S	0.06	S	0.06	S	<= 1	S	<= 2	S	neg	>= 4	R	> 8	R	>= 1	R	<= 2	S	<= 2	S	<= 1	S	0.5	S	neg	FOLA-Q1H-Q11H-E14D-I20L:FOLP_169-ins	TETM	#ff2722	neg
21242_6#70	GPS_PK_070	ERS1151536	ERR1795509	1	4	394	0.06	S	S	<= 0.03	S	<= 0.06	S	<= 0.06	S	S	<= 0.5	S	S	<= 0.5	S	0.06	S	0.06	S	<= 1	S	<= 2	S	neg	>= 4	R	> 8	R	>= 1	R	<= 2	S	Flag Flag	S	Flag Flag	S	Flag Flag	S	neg	FOLA-I20L:FOLP_169-ins	TETM	#ff2722	neg
21242_6#71	GPS_PK_071	ERS1151537	ERR1799748	1	4	394	0.06	S	S	<= 0.03	S	<= 0.06	S	<= 0.06	S	S	<= 0.5	S	S	<= 0.5	S	0.06	S	0.06	S	<= 1	S	<= 2	S	neg	>= 4	R	<= 0.25	S	<= 0.25	S	<= 2	S	<= 2	S	<= 1	S	0.5	S	neg	FOLA-I20L:FOLP_169-ins	neg	#0069ec	neg
21242_6#72	GPS_PK_072	ERS1151538	ERR1799749	1	4	394	0.06	S	S	<= 0.03	S	<= 0.06	S	<= 0.06	S	S	<= 0.5	S	S	<= 0.5	S	0.06	S	0.06	S	<= 1	S	<= 2	S	neg	>= 4	R	<= 0.25	S	<= 0.25	S	<= 2	S	<= 2	S	<= 1	S	0.5	S	neg	FOLA-I20L:FOLP_169-ins	neg	#0069ec	neg
21242_6#73	GPS_PK_073	ERS1151539	ERR1799750	12	NEW	0	<= 0.03	S	S	<= 0.03	S	<= 0.06	S	<= 0.06	S	S	<= 0.5	S	S	<= 0.5	S	0.06	S	0.06	S	<= 1	S	<= 2	S	neg	>= 4	R	> 8	R	>= 1	R	<= 2	S	>= 8	R	<= 1	S	0.5	S	neg	FOLA-Q1H-I20L:FOLP_178-ins	TETM	#ff2722	neg
21242_6#74	GPS_PK_074	ERS1151540	ERR1799751	24	1	NEW	0.25	R	S	0.25	S	<= 0.06	S	0.12	S	S	<= 0.5	S	S	<= 0.5	S	0.06	S	0.06	S	<= 1	S	<= 2	S	neg	>= 4	R	<= 0.25	S	<= 0.25	S	<= 2	S	<= 2	S	<= 1	S	0.5	S	neg	FOLA-D12C-E14D-I20L:FOLP_195-ins	neg	#0069ec	neg
21242_6#75	GPS_PK_075	ERS1151541	ERR1799752	2	0	0	<= 0.03	S	S	<= 0.03	S	<= 0.06	S	<= 0.06	S	S	<= 0.5	S	S	<= 0.5	S	0.06	S	0.06	S	<= 1	S	<= 2	S	neg	>= 4	R	<= 0.25	S	<= 0.25	S	<= 2	S	<= 2	S	<= 1	S	0.5	S	neg	FOLA-I20L:FOLP_169-ins	neg	#0069ec	neg
21242_6#76	GPS_PK_076	ERS1151542	ERR1799753	1	4	394	0.06	S	S	<= 0.03	S	<= 0.06	S	<= 0.06	S	S	<= 0.5	S	S	<= 0.5	S	0.06	S	0.06	S	<= 1	S	<= 2	S	neg	>= 4	R	<= 0.25	S	<= 0.25	S	<= 2	S	<= 2	S	<= 1	S	0.5	S	neg	FOLA-I20L:FOLP_169-ins	neg	#0069ec	neg
21242_6#77	GPS_PK_077	ERS1151543	ERR1799754	1	4	394	0.06	S	S	<= 0.03	S	<= 0.06	S	<= 0.06	S	S	<= 0.5	S	S	<= 0.5	S	0.06	S	0.06	S	<= 1	S	<= 2	S	neg	>= 4	R	> 8	R	>= 1	R	<= 2	S	<= 2	S	<= 1	S	0.5	S	neg	FOLA-I20L:FOLP_169-ins	TETM	#ff2722	neg
21242_6#79	GPS_PK_079	ERS1151545	ERR1799755	224	183	242	0.12	R	S	0.12	S	0.12	S	0.12	S	S	<= 0.5	S	S	<= 0.5	S	0.06	S	0.06	S	<= 1	S	<= 2	S	neg	>= 4	R	<= 0.25	S	<= 0.25	S	<= 2	S	<= 2	S	Flag Flag	S	0.5	S	neg	FOLA-I20L:FOLP_189-ins	neg	#0069ec	neg
21242_6#8	GPS_PK_008	ERS1151474	ERR1799706	20	18	25	0.5	R	S	0.12	S	0.12	S	0.12	S	S	<= 0.5	S	S	<= 0.5	S	0.06	S	0.06	S	<= 1	S	<= 2	S	neg	0.5	S	<= 0.25	S	<= 0.25	S	<= 2	S	<= 2	S	<= 1	S	0.5	S	neg	neg	neg	#0069ec	neg
21242_6#80	GPS_PK_080	ERS1151546	ERR1795511	24	1	242	0.25	R	S	0.25	S	<= 0.06	S	0.12	S	S	<= 0.5	S	S	<= 0.5	S	0.06	S	0.06	S	<= 1	S	<= 2	S	neg	>= 4	R	<= 0.25	S	<= 0.25	S	<= 2	S	<= 2	S	<= 1	S	0.5	S	neg	FOLA-D12C-E14D-I20L:FOLP_195-ins	neg	#0069ec	neg
21242_6#81	GPS_PK_081	ERS1151547	ERR1799756	84	1	229	0.5	R	S	0.25	S	<= 0.06	S	0.25	S	S	<= 0.5	S	S	<= 0.5	S	8	R	0.06	S	<= 1	S	<= 2	S	neg	>= 4	R	> 8	R	>= 1	R	<= 2	S	<= 2	S	<= 1	S	0.5	S	MEF	FOLA-Q1H-I20L:FOLP_169-ins	TETM	#ff2722	neg
21242_6#82	GPS_PK_082	ERS1151548	ERR1795512	2	0	394	0.06	S	S	<= 0.03	S	<= 0.06	S	<= 0.06	S	S	<= 0.5	S	S	<= 0.5	S	0.06	S	0.06	S	<= 1	S	<= 2	S	neg	>= 4	R	<= 0.25	S	<= 0.25	S	<= 2	S	<= 2	S	<= 1	S	0.5	S	neg	FOLA-I20L:FOLP_169-ins	neg	#0069ec	neg
21242_6#83	GPS_PK_083	ERS1151549	ERR1799757	84	1	229	0.5	R	S	0.25	S	<= 0.06	S	0.25	S	S	<= 0.5	S	S	<= 0.5	S	8	R	0.06	S	<= 1	S	<= 2	S	neg	>= 4	R	> 8	R	>= 1	R	<= 2	S	<= 2	S	<= 1	S	0.5	S	MEF	FOLA-Q1H-I20L:FOLP_169-ins	TETM	#ff2722	neg
21242_6#84	GPS_PK_084	ERS1151550	ERR1799758	84	141	229	0.25	R	S	0.25	S	0.12	S	0.12	S	S	<= 0.5	S	S	<= 0.5	S	8	R	0.06	S	<= 1	S	<= 2	S	neg	>= 4	R	> 8	R	>= 1	R	<= 2	S	<= 2	S	<= 1	S	0.5	S	MEF	FOLA-I20L:FOLP_169-ins	TETM	#ff2722	neg
21242_6#85	GPS_PK_085	ERS1151551	ERR1799759	84	1	242	0.25	R	S	0.25	S	<= 0.06	S	0.12	S	S	<= 0.5	S	S	<= 0.5	S	0.06	S	0.06	S	<= 1	S	<= 2	S	neg	>= 4	R	<= 0.25	S	<= 0.25	S	<= 2	S	<= 2	S	<= 1	S	0.5	S	neg	FOLA-I20L:FOLP_169-ins	neg	#0069ec	neg
21242_6#86	GPS_PK_086	ERS1151552	ERR1799760	12	4	2	<= 0.03	S	S	<= 0.03	S	<= 0.06	S	<= 0.06	S	S	<= 0.5	S	S	<= 0.5	S	0.06	S	0.06	S	<= 1	S	<= 2	S	neg	>= 4	R	> 8	R	>= 1	R	<= 2	S	>= 8	R	<= 1	S	0.5	S	neg	FOLA-I20L:FOLP_178-ins	TETM	#ff2722	neg
21242_6#87	GPS_PK_087	ERS1151553	ERR1795513	84	141	229	0.25	R	S	0.25	S	0.12	S	0.12	S	S	<= 0.5	S	S	<= 0.5	S	8	R	0.06	S	<= 1	S	<= 2	S	neg	>= 4	R	> 8	R	>= 1	R	<= 2	S	<= 2	S	<= 1	S	0.5	S	MEF	FOLA-I20L:FOLP_169-ins	TETM	#ff2722	neg
21242_6#88	GPS_PK_088	ERS1151554	ERR1799761	84	NEW	NEW	0.25	R	S	0.25	S	0.12	S	0.12	S	S	<= 0.5	S	S	<= 0.5	S	0.06	S	0.06	S	<= 1	S	<= 2	S	neg	>= 4	R	<= 0.25	S	<= 0.25	S	<= 2	S	<= 2	S	<= 1	S	0.5	S	neg	FOLA-I20L:FOLP_169-ins	neg	#0069ec	neg
21242_6#89	GPS_PK_089	ERS1151555	ERR1799762	0	NEW	242	0.12	R	S	0.12	S	0.12	S	0.12	S	S	<= 0.5	S	S	<= 0.5	S	0.06	S	0.06	S	<= 1	S	<= 2	S	neg	>= 4	R	<= 0.25	S	<= 0.25	S	<= 2	S	<= 2	S	<= 1	S	0.5	S	neg	FOLA-Q1H-E14D-I20L:FOLP_169-ins	neg	#0069ec	neg
21242_6#9	GPS_PK_009	ERS1151475	ERR1795489	23	4	3	<= 0.03	S	S	<= 0.03	S	<= 0.06	S	<= 0.06	S	S	<= 0.5	S	S	<= 0.5	S	0.06	S	0.06	S	<= 1	S	<= 2	S	neg	>= 4	R	<= 0.25	S	<= 0.25	S	<= 2	S	<= 2	S	<= 1	S	0.5	S	neg	FOLA-I20L:FOLP_167-ins	neg	#0069ec	neg
21242_6#90	GPS_PK_090	ERS1151556	ERR1795514	0	0	3	<= 0.03	S	S	<= 0.03	S	<= 0.06	S	<= 0.06	S	S	<= 0.5	S	S	<= 0.5	S	8	R	0.06	S	<= 1	S	<= 2	S	neg	>= 4	R	> 8	R	>= 1	R	<= 2	S	<= 2	S	<= 1	S	0.5	S	MEF	FOLA-I20L:FOLP_169-ins	TETM	#ff2722	neg
21242_6#91	GPS_PK_091	ERS1151557	ERR1799763	0	NEW	242	0.12	R	S	0.12	S	0.12	S	0.12	S	S	<= 0.5	S	S	<= 0.5	S	0.06	S	0.06	S	<= 1	S	<= 2	S	neg	>= 4	R	<= 0.25	S	<= 0.25	S	<= 2	S	<= 2	S	<= 1	S	0.5	S	neg	FOLA-Q1H-E14D-I20L:FOLP_169-ins	neg	#0069ec	neg
21242_6#92	GPS_PK_092	ERS1151558	ERR1799764	0	141	242	0.12	R	S	0.12	S	0.12	S	0.12	S	S	<= 0.5	S	S	<= 0.5	S	0.06	S	0.06	S	<= 1	S	<= 2	S	neg	>= 4	R	> 8	R	>= 1	R	<= 2	S	<= 2	S	<= 1	S	0.5	S	neg	FOLA-I20L:FOLP_169-ins	TETM	#ff2722	neg
21242_6#93	GPS_PK_093	ERS1151559	ERR1799765	84	141	NEW	0.25	R	S	0.25	S	0.12	S	0.12	S	S	<= 0.5	S	S	<= 0.5	S	0.06	S	0.06	S	<= 1	S	<= 2	S	neg	>= 4	R	<= 0.25	S	<= 0.25	S	<= 2	S	<= 2	S	<= 1	S	0.5	S	neg	FOLA-I20L:FOLP_169-ins	neg	#0069ec	neg
21242_6#94	GPS_PK_094	ERS1151560	ERR1799766	2	0	NEW	0.12	R	S	<= 0.03	S	<= 0.06	S	0.12	S	S	<= 0.5	S	S	<= 0.5	S	0.06	S	0.06	S	<= 1	S	<= 2	S	neg	>= 4	R	<= 0.25	S	<= 0.25	S	<= 2	S	<= 2	S	<= 1	S	0.5	S	neg	FOLA-I20L:FOLP_169-ins	neg	#0069ec	neg
21242_6#95	GPS_PK_095	ERS1151561	ERR1795515	2	0	0	<= 0.03	S	S	<= 0.03	S	<= 0.06	S	<= 0.06	S	S	<= 0.5	S	S	<= 0.5	S	0.06	S	0.06	S	<= 1	S	<= 2	S	neg	>= 4	R	<= 0.25	S	<= 0.25	S	<= 2	S	<= 2	S	<= 1	S	0.5	S	neg	FOLA-I20L:FOLP_169-ins	neg	#0069ec	neg
21242_6#96	GPS_PK_096	ERS1151463	ERR1799767	0	0	3	<= 0.03	S	S	<= 0.03	S	<= 0.06	S	<= 0.06	S	S	<= 0.5	S	S	<= 0.5	S	0.06	S	0.06	S	<= 1	S	<= 2	S	neg	>= 4	R	<= 0.25	S	<= 0.25	S	<= 2	S	<= 2	S	<= 1	S	0.5	S	neg	FOLA-I20L:FOLP_169-ins	neg	#0069ec	neg
21242_6#97	GPS_PK_097	ERS1151464	ERR1799768	12	4	NEW	0.12	R	S	0.06	S	<= 0.06	S	0.12	S	S	<= 0.5	S	S	<= 0.5	S	8	R	0.06	S	<= 1	S	<= 2	S	neg	>= 4	R	> 8	R	>= 1	R	<= 2	S	<= 2	S	<= 1	S	0.5	S	MEF	FOLA-Q1H-D12G-E14D-I20L:FOLP_178-ins	TETM	#ff2722	neg
21242_6#98	GPS_PK_098	ERS1151466	ERR1799769	208	4	2	<= 0.03	S	S	<= 0.03	S	<= 0.06	S	<= 0.06	S	S	<= 0.5	S	S	<= 0.5	S	0.06	S	0.06	S	<= 1	S	<= 2	S	neg	2	I	<= 0.25	S	<= 0.25	S	<= 2	S	<= 2	S	<= 1	S	0.5	S	neg	FOLP_169-ins	neg	#0069ec	neg
21242_6#99	GPS_PK_099	ERS1151468	ERR1795516	36	34	44	0.5	R	S	0.25	S	<= 0.06	S	0.25	S	S	<= 0.5	S	S	1	I	8	R	0.06	S	<= 1	S	<= 2	S	neg	2	I	<= 0.25	S	<= 0.25	S	<= 2	S	<= 2	S	<= 1	S	0.5	S	MEF	FOLP_178-ins	neg	#0069ec	neg
34154_7#1	44216_08	ERS4307769	ERR4289045	150	1	22	0.25	R	S	0.06	S	<= 0.06	S	0.12	S	S	<= 0.5	S	S	<= 0.5	S	0.06	S	0.06	S	<= 1	S	<= 2	S	neg	>= 4	R	> 8	R	>= 1	R	<= 2	S	<= 2	S	<= 1	S	0.5	S	neg	FOLA-E14D-I20L:FOLP_180-ins	TETM	#ff2722	neg
34154_7#101	63007_25	ERS4307724	ERR4289070	2	0	135	0.12	R	S	<= 0.03	S	<= 0.06	S	0.12	S	S	<= 0.5	S	S	<= 0.5	S	0.06	S	0.06	S	<= 1	S	<= 2	S	neg	>= 4	R	> 8	R	>= 1	R	<= 2	S	<= 2	S	<= 1	S	0.5	S	neg	FOLA-I20L:FOLP_169-ins	TETM	#ff2722	PARC-S2Y;D6N
34154_7#107	30403_06	ERS4307727	ERR4289071	1	4	23	<= 0.03	S	S	<= 0.03	S	<= 0.06	S	<= 0.06	S	S	<= 0.5	S	S	<= 0.5	S	8	R	0.06	S	<= 1	S	<= 2	S	neg	>= 4	R	> 8	R	>= 1	R	<= 2	S	<= 2	S	<= 1	S	0.5	S	MEF	FOLA-Q1Y-E14D-I20L:FOLP_171-ins	TETM	#ff2722	neg
34154_7#109	4594_04	ERS4307726	ERR4289072	0	4	0	<= 0.03	S	S	<= 0.03	S	<= 0.06	S	<= 0.06	S	S	<= 0.5	S	S	<= 0.5	S	0.06	S	0.06	S	<= 1	S	<= 2	S	neg	>= 4	R	<= 0.25	S	<= 0.25	S	<= 2	S	<= 2	S	<= 1	S	0.5	S	neg	FOLA-E14D-I20L:FOLP_169-ins	neg	#0069ec	neg
34154_7#129	11507_29	ERS4307729	ERR4289077	84	141	NEW	0.25	R	S	0.25	S	0.12	S	0.12	S	S	<= 0.5	S	S	<= 0.5	S	> 32	R	> 2	R	<= 1	S	<= 2	S	pos	>= 4	R	> 8	R	>= 1	R	<= 2	S	<= 2	S	<= 1	S	0.5	S	ERMB:ERMBUP	FOLA-I20L:FOLP_169-ins	TETM	#ff2722	neg
34154_7#137	3135_31	ERS4307732	ERR4289079	50	0	0	<= 0.03	S	S	<= 0.03	S	<= 0.06	S	<= 0.06	S	S	<= 0.5	S	S	<= 0.5	S	0.06	S	0.06	S	<= 1	S	<= 2	S	neg	0.5	S	> 8	R	>= 1	R	<= 2	S	<= 2	S	<= 1	S	0.5	S	neg	neg	TETM	#ff2722	neg
34154_7#143	LUMS0022	ERS4307815	ERR4289080	84	NEW	242	0.25	R	S	0.25	S	0.12	S	0.12	S	S	<= 0.5	S	S	<= 0.5	S	0.06	S	0.06	S	<= 1	S	<= 2	S	neg	>= 4	R	<= 0.25	S	<= 0.25	S	<= 2	S	<= 2	S	<= 1	S	0.5	S	neg	FOLA-Q1H-I20L:FOLP_169-ins	neg	#0069ec	neg
34154_7#145	44211_01	ERS4307733	ERR4289081	0	0	0	<= 0.03	S	S	<= 0.03	S	<= 0.06	S	<= 0.06	S	S	<= 0.5	S	S	<= 0.5	S	0.06	S	0.06	S	<= 1	S	<= 2	S	neg	>= 4	R	> 8	R	>= 1	R	<= 2	S	<= 2	S	<= 1	S	0.5	S	neg	FOLA-Q1Y-E14D-I20L:FOLP_169-ins	TETM	#ff2722	neg
34154_7#149	LUMS0023	ERS4307816	ERR4289082	2	0	242	0.12	R	S	0.06	S	<= 0.06	S	0.12	S	S	<= 0.5	S	S	<= 0.5	S	0.06	S	0.06	S	<= 1	S	<= 2	S	neg	>= 4	R	<= 0.25	S	<= 0.25	S	<= 2	S	<= 2	S	<= 1	S	0.5	S	neg	FOLA-Q1Y-I20L:FOLP_169-ins	neg	#0069ec	neg
34154_7#15	72213_22	ERS4307773	ERR4289048	23	4	2	<= 0.03	S	S	<= 0.03	S	<= 0.06	S	<= 0.06	S	S	<= 0.5	S	S	<= 0.5	S	> 32	R	> 2	R	<= 1	S	<= 2	S	pos	>= 4	R	> 8	R	>= 1	R	<= 2	S	<= 2	S	<= 1	S	0.5	S	ERMB	FOLA-I20L:FOLP_169-ins	TETM	#ff2722	neg
34154_7#156	196_15	ERS4307734	ERR4289083	50	0	0	<= 0.03	S	S	<= 0.03	S	<= 0.06	S	<= 0.06	S	S	<= 0.5	S	S	<= 0.5	S	0.06	S	0.06	S	<= 1	S	<= 2	S	neg	>= 4	R	> 8	R	>= 1	R	<= 2	S	>= 8	R	<= 1	S	0.5	S	neg	FOLA-E14D-I20L:FOLP_169-ins	TETM	#ff2722	neg
34154_7#157	LUMS0024	ERS4307821	ERR4289084	7	1	242	0.25	R	S	0.25	S	<= 0.06	S	0.12	S	S	<= 0.5	S	S	<= 0.5	S	> 32	R	> 2	R	<= 1	S	<= 2	S	pos	>= 4	R	> 8	R	>= 1	R	<= 2	S	<= 2	S	<= 1	S	0.5	S	ERMB:ERMBUP	FOLA-E14D-I20L:FOLP_169-ins	TETM	#ff2722	neg
34154_7#163	30009_14	ERS4307735	ERR4289085	84	141	229	0.25	R	S	0.25	S	0.12	S	0.12	S	S	<= 0.5	S	S	<= 0.5	S	8	R	0.06	S	<= 1	S	<= 2	S	neg	>= 4	R	> 8	R	>= 1	R	<= 2	S	<= 2	S	<= 1	S	0.5	S	MEF	FOLA-I20L:FOLP_169-ins	TETM	#ff2722	neg
34154_7#17	86406_12	ERS4307775	ERR4289049	37	2	394	0.06	S	S	<= 0.03	S	<= 0.06	S	<= 0.06	S	S	<= 0.5	S	S	<= 0.5	S	8	R	0.06	S	<= 1	S	<= 2	S	neg	>= 4	R	> 8	R	>= 1	R	<= 2	S	<= 2	S	<= 1	S	0.5	S	MEF	FOLA-Q1Y-E14D-I20L:FOLP_178-ins	TETM	#ff2722	neg
34154_7#171	3117_16	ERS4307736	ERR4289087	2	0	2	<= 0.03	S	S	<= 0.03	S	<= 0.06	S	<= 0.06	S	S	<= 0.5	S	S	<= 0.5	S	0.06	S	0.06	S	<= 1	S	<= 2	S	neg	2	I	> 8	R	>= 1	R	<= 2	S	<= 2	S	<= 1	S	0.5	S	neg	FOLP_169-ins	TETM	#ff2722	neg
34154_7#173	LUMS0025	ERS4307818	ERR4289088	24	1	242	0.25	R	S	0.25	S	<= 0.06	S	0.12	S	S	<= 0.5	S	S	<= 0.5	S	0.06	S	0.06	S	<= 1	S	<= 2	S	neg	>= 4	R	<= 0.25	S	<= 0.25	S	<= 2	S	<= 2	S	<= 1	S	0.5	S	neg	FOLA-D12C-E14D-I20L:FOLP_195-ins	neg	#0069ec	neg
34154_7#180	64704_16	ERS4307739	ERR4289089	0	0	3	<= 0.03	S	S	<= 0.03	S	<= 0.06	S	<= 0.06	S	S	<= 0.5	S	S	<= 0.5	S	8	R	0.06	S	<= 1	S	<= 2	S	neg	>= 4	R	> 8	R	>= 1	R	<= 2	S	<= 2	S	<= 1	S	0.5	S	MEF	FOLA-I20L:FOLP_169-ins	TETM	#ff2722	neg
34154_7#181	2107_06012	ERS4307737	ERR4289090	24	27	242	0.25	R	S	0.25	S	<= 0.06	S	0.12	S	S	<= 0.5	S	S	<= 0.5	S	> 32	R	> 2	R	<= 1	S	<= 2	S	pos	>= 4	R	> 8	R	>= 1	R	<= 2	S	<= 2	S	<= 1	S	0.5	S	ERMB:ERMBUP	FOLA-Q1H-I20L:FOLP_169-ins	TETM	#ff2722	neg
34154_7#186	LUMS0038	ERS4307823	ERR4289091	NEW	141	229	0.25	R	S	0.12	S	0.12	S	0.12	S	S	<= 0.5	S	S	<= 0.5	S	0.06	S	0.06	S	<= 1	S	<= 2	S	neg	>= 4	R	<= 0.25	S	<= 0.25	S	<= 2	S	<= 2	S	<= 1	S	0.5	S	neg	FOLA-Q1Y-E14D-I20L:FOLP_169-ins	neg	#0069ec	neg
34154_7#192	5203_03	ERS4307742	ERR4289092	7	1	242	0.25	R	S	0.25	S	<= 0.06	S	0.12	S	S	<= 0.5	S	S	<= 0.5	S	> 32	R	> 2	R	<= 1	S	<= 2	S	pos	>= 4	R	> 8	R	>= 1	R	<= 2	S	<= 2	S	<= 1	S	0.5	S	ERMB	FOLA-I20L:FOLP_169-ins	TETM	#ff2722	neg
34154_7#193	LUMS0037	ERS4307824	ERR4289093	224	183	242	0.12	R	S	0.12	S	0.12	S	0.12	S	S	<= 0.5	S	S	<= 0.5	S	0.06	S	0.06	S	<= 1	S	<= 2	S	neg	>= 4	R	<= 0.25	S	<= 0.25	S	<= 2	S	<= 2	S	<= 1	S	0.5	S	neg	FOLA-I20L:FOLP_169-ins	neg	#0069ec	neg
34154_7#200	LUMS0042	ERS4307826	ERR4289094	2	0	0	<= 0.03	S	S	<= 0.03	S	<= 0.06	S	<= 0.06	S	S	<= 0.5	S	S	<= 0.5	S	0.06	S	0.06	S	<= 1	S	<= 2	S	neg	>= 4	R	<= 0.25	S	<= 0.25	S	<= 2	S	<= 2	S	<= 1	S	0.5	S	neg	FOLA-E14D-I20L:FOLP_169-ins	neg	#0069ec	PARC-S2F
34154_7#201	30307_09	ERS4307741	ERR4289095	150	141	229	0.25	R	S	0.12	S	0.12	S	0.12	S	S	<= 0.5	S	S	<= 0.5	S	0.06	S	0.06	S	<= 1	S	<= 2	S	neg	>= 4	R	<= 0.25	S	<= 0.25	S	<= 2	S	<= 2	S	<= 1	S	0.5	S	neg	FOLA-Q1Y-E14D-I20L:FOLP_169-ins	neg	#0069ec	neg
34154_7#208	LUMS0046	ERS4307827	ERR4289096	84	141	NEW	0.25	R	S	0.25	S	0.12	S	0.12	S	S	<= 0.5	S	S	<= 0.5	S	0.06	S	0.06	S	<= 1	S	<= 2	S	neg	>= 4	R	<= 0.25	S	<= 0.25	S	<= 2	S	Flag Flag	S	Flag Flag	S	Flag Flag	S	neg	FOLA-I20L:FOLP_169-ins	neg	#0069ec	neg
34154_7#209	LUMS0049	ERS4307828	ERR4289097	84	141	242	0.25	R	S	0.25	S	0.12	S	0.12	S	S	<= 0.5	S	S	<= 0.5	S	8	R	0.06	S	<= 1	S	<= 2	S	neg	>= 4	R	> 8	R	>= 1	R	<= 2	S	<= 2	S	<= 1	S	0.5	S	MEF	FOLA-Q1Y-E14D-I20L:FOLP_178-ins	TETM	#ff2722	neg
34154_7#21	9356_12	ERS4307776	ERR4289050	17	183	242	0.5	R	S	0.25	S	0.12	S	0.12	S	S	<= 0.5	S	S	<= 0.5	S	8	R	0.06	S	<= 1	S	<= 2	S	neg	>= 4	R	> 8	R	>= 1	R	<= 2	S	<= 2	S	<= 1	S	0.5	S	MEF	FOLA-Q1H-D2N-V3I-E14D-I20L:FOLP_180-ins	TETM	#ff2722	neg
34154_7#214	LUMS0054	ERS4307829	ERR4289098	12	NEW	293	0.06	S	S	<= 0.03	S	<= 0.06	S	<= 0.06	S	S	<= 0.5	S	S	<= 0.5	S	0.06	S	0.06	S	<= 1	S	<= 2	S	neg	>= 4	R	> 8	R	>= 1	R	<= 2	S	<= 2	S	<= 1	S	0.5	S	neg	FOLA-I20L:FOLP_178-ins	TETM	#ff2722	neg
34154_7#220	50557_23	ERS4307749	ERR4289099	0	26	2	<= 0.03	S	S	<= 0.03	S	<= 0.06	S	<= 0.06	S	S	<= 0.5	S	S	<= 0.5	S	0.06	S	0.06	S	<= 1	S	<= 2	S	neg	0.5	S	> 8	R	>= 1	R	<= 2	S	<= 2	S	<= 1	S	0.5	S	neg	neg	TETM	#ff2722	neg
34154_7#222	30806_04	ERS4307750	ERR4289100	150	1	22	0.25	R	S	0.06	S	<= 0.06	S	0.12	S	S	<= 0.5	S	S	<= 0.5	S	0.06	S	0.06	S	<= 1	S	<= 2	S	neg	>= 4	R	> 8	R	>= 1	R	<= 2	S	<= 2	S	<= 1	S	0.5	S	neg	FOLA-E14D-I20L:FOLP_180-ins	TETM	#ff2722	neg
34154_7#228	45057_04	ERS4307751	ERR4289101	2	0	0	<= 0.03	S	S	<= 0.03	S	<= 0.06	S	<= 0.06	S	S	<= 0.5	S	S	<= 0.5	S	0.06	S	0.06	S	<= 1	S	<= 2	S	neg	>= 4	R	> 8	R	>= 1	R	<= 2	S	<= 2	S	<= 1	S	0.5	S	neg	FOLA-Q1Y-E14D-I20L:FOLP_169-ins	TETM	#ff2722	neg
34154_7#229	45086_03	ERS4307752	ERR4289102	0	NEW	135	0.12	R	S	0.12	S	<= 0.06	S	0.12	S	S	<= 0.5	S	S	<= 0.5	S	0.06	S	0.06	S	<= 1	S	<= 2	S	neg	>= 4	R	> 8	R	>= 1	R	<= 2	S	<= 2	S	<= 1	S	0.5	S	neg	FOLA-V3I-D12G-E14D-I20L:FOLP_169-ins	TETM	#ff2722	neg
34154_7#236	53026_03	ERS4307753	ERR4289103	84	141	229	0.25	R	S	0.25	S	0.12	S	0.12	S	S	<= 0.5	S	S	<= 0.5	S	8	R	0.06	S	<= 1	S	<= 2	S	neg	>= 4	R	> 8	R	>= 1	R	<= 2	S	<= 2	S	<= 1	S	0.5	S	MEF	FOLA-I20L:FOLP_169-ins	TETM	#ff2722	neg
34154_7#237	3104_23	ERS4307754	ERR4289104	0	141	242	0.12	R	S	0.12	S	0.12	S	0.12	S	S	<= 0.5	S	S	<= 0.5	S	0.06	S	0.06	S	<= 1	S	<= 2	S	neg	>= 4	R	> 8	R	>= 1	R	<= 2	S	<= 2	S	<= 1	S	0.5	S	neg	FOLA-I20L:FOLP_169-ins	TETM	#ff2722	neg
34154_7#245	3147_26	ERS4307756	ERR4289106	84	4	NEW	0.25	R	S	0.12	S	<= 0.06	S	0.12	S	S	<= 0.5	S	S	<= 0.5	S	8	R	0.06	S	<= 1	S	<= 2	S	neg	>= 4	R	> 8	R	>= 1	R	<= 2	S	<= 2	S	<= 1	S	0.5	S	MEF	FOLA-Q1H-D12G-E14D-I20L:FOLP_178-ins	TETM	#ff2722	neg
34154_7#250	3805	ERS4307758	ERR4289107	0	4	0	<= 0.03	S	S	<= 0.03	S	<= 0.06	S	<= 0.06	S	S	<= 0.5	S	S	<= 0.5	S	0.06	S	0.06	S	<= 1	S	<= 2	S	neg	>= 4	R	<= 0.25	S	<= 0.25	S	<= 2	S	<= 2	S	<= 1	S	0.5	S	neg	FOLA-E14D-I20L:FOLP_169-ins	neg	#0069ec	neg
34154_7#257	30005_06	ERS4307762	ERR4289109	224	183	242	0.12	R	S	0.12	S	0.12	S	0.12	S	S	<= 0.5	S	S	<= 0.5	S	0.06	S	0.06	S	<= 1	S	<= 2	S	neg	2	I	> 8	R	>= 1	R	<= 2	S	<= 2	S	<= 1	S	0.5	S	neg	FOLP_169-ins	TETM	#ff2722	neg
34154_7#264	45137	ERS4307763	ERR4289110	12	141	242	0.12	R	S	0.12	S	0.12	S	0.12	S	S	<= 0.5	S	S	<= 0.5	S	0.06	S	0.06	S	<= 1	S	<= 2	S	neg	>= 4	R	<= 0.25	S	<= 0.25	S	Flag Flag	S	<= 2	S	<= 1	S	0.5	S	neg	FOLA-I20L:FOLP_169-ins	neg	#0069ec	GYRA-S25N
34154_7#265	3914_03	ERS4307764	ERR4289111	50	0	0	<= 0.03	S	S	<= 0.03	S	<= 0.06	S	<= 0.06	S	S	<= 0.5	S	S	<= 0.5	S	0.06	S	0.06	S	<= 1	S	<= 2	S	neg	2	I	> 8	R	>= 1	R	<= 2	S	>= 8	R	<= 1	S	0.5	S	neg	FOLA-I20L	TETM	#ff2722	neg
34154_7#272	37016_15	ERS4307766	ERR4289112	17	183	242	0.5	R	S	0.25	S	0.12	S	0.12	S	S	<= 0.5	S	S	<= 0.5	S	8	R	0.06	S	<= 1	S	<= 2	S	neg	>= 4	R	> 8	R	>= 1	R	<= 2	S	<= 2	S	<= 1	S	0.5	S	MEF	FOLA-Q1H-D2N-V3I-E14D-I20L:FOLP_180-ins	TETM	#ff2722	neg
34154_7#273	73923_15	ERS4307767	ERR4289113	2	0	0	<= 0.03	S	S	<= 0.03	S	<= 0.06	S	<= 0.06	S	S	<= 0.5	S	S	<= 0.5	S	0.06	S	0.06	S	<= 1	S	<= 2	S	neg	>= 4	R	> 8	R	>= 1	R	<= 2	S	>= 8	R	<= 1	S	0.5	S	neg	FOLA-Q1Y-E14D-I20L:FOLP_169-ins	TETM	#ff2722	neg
34154_7#278	35405_05	ERS4307768	ERR4289114	84	141	NEW	0.25	R	S	0.25	S	0.12	S	0.12	S	S	<= 0.5	S	S	<= 0.5	S	> 32	R	> 2	R	<= 1	S	<= 2	S	pos	>= 4	R	> 8	R	>= 1	R	Flag Flag	S	<= 2	S	<= 1	S	0.5	S	ERMB	FOLA-I20L:FOLP_169-ins	TETM	#ff2722	GYRA-S11F:PARC-S2Y
34154_7#28	48505_25	ERS4307782	ERR4289051	84	0	242	0.25	R	S	0.12	S	<= 0.06	S	0.12	S	S	<= 0.5	S	S	<= 0.5	S	> 32	R	> 2	R	<= 1	S	<= 2	S	pos	>= 4	R	> 8	R	>= 1	R	<= 2	S	<= 2	S	<= 1	S	0.5	S	ERMB	FOLA-Q1Y-E14D-I20L:FOLP_169-ins	TETM	#ff2722	neg
34154_7#284	3803_21	ERS4307772	ERR4289115	84	141	229	0.25	R	S	0.25	S	0.12	S	0.12	S	S	<= 0.5	S	S	<= 0.5	S	0.06	S	0.06	S	<= 1	S	<= 2	S	neg	>= 4	R	<= 0.25	S	<= 0.25	S	<= 2	S	<= 2	S	<= 1	S	0.5	S	neg	FOLA-I20L:FOLP_169-ins	neg	#0069ec	neg
34154_7#286	86905_22	ERS4307774	ERR4289116	0	0	2	<= 0.03	S	S	<= 0.03	S	<= 0.06	S	<= 0.06	S	S	<= 0.5	S	S	<= 0.5	S	0.06	S	0.06	S	<= 1	S	<= 2	S	neg	>= 4	R	> 8	R	>= 1	R	<= 2	S	<= 2	S	<= 1	S	0.5	S	neg	FOLA-I20L:FOLP_167-ins	TETM	#ff2722	neg
34154_7#29	50101_18	ERS4307784	ERR4289052	0	4	0	<= 0.03	S	S	<= 0.03	S	<= 0.06	S	<= 0.06	S	S	<= 0.5	S	S	<= 0.5	S	0.06	S	0.06	S	<= 1	S	<= 2	S	neg	>= 4	R	<= 0.25	S	<= 0.25	S	<= 2	S	<= 2	S	<= 1	S	0.5	S	neg	FOLA-I20L:FOLP_169-ins	neg	#0069ec	neg
34154_7#292	9356_72	ERS4307777	ERR4289117	17	183	242	0.5	R	S	0.25	S	0.12	S	0.12	S	S	<= 0.5	S	S	<= 0.5	S	8	R	0.06	S	<= 1	S	<= 2	S	neg	>= 4	R	> 8	R	>= 1	R	<= 2	S	<= 2	S	<= 1	S	0.5	S	MEF	FOLA-Q1H-D2N-V3I-E14D-I20L:FOLP_180-ins	TETM	#ff2722	neg
34154_7#293	30020_30	ERS4307778	ERR4289118	12	4	452	0.06	S	S	<= 0.03	S	<= 0.06	S	0.12	S	S	<= 0.5	S	S	<= 0.5	S	8	R	0.06	S	<= 1	S	<= 2	S	neg	>= 4	R	> 8	R	>= 1	R	<= 2	S	<= 2	S	<= 1	S	0.5	S	MEF	FOLA-I20L:FOLP_178-ins	TETM	#ff2722	neg
34154_7#300	63312_12	ERS4307780	ERR4289119	0	NEW	242	0.12	R	S	0.12	S	0.12	S	0.12	S	S	<= 0.5	S	S	<= 0.5	S	0.06	S	0.06	S	<= 1	S	<= 2	S	neg	>= 4	R	<= 0.25	S	<= 0.25	S	<= 2	S	<= 2	S	<= 1	S	0.5	S	neg	FOLA-Q1H-I20L:FOLP_169-ins	neg	#0069ec	neg
34154_7#301	30308_02	ERS4307779	ERR4289120	NEW	NEW	242	0.25	R	S	0.25	S	0.12	S	0.12	S	S	<= 0.5	S	S	<= 0.5	S	> 32	R	> 2	R	<= 1	S	<= 2	S	pos	>= 4	R	> 8	R	>= 1	R	<= 2	S	<= 2	S	<= 1	S	0.5	S	ERMB	FOLA-Q1Y-I20L:FOLP_169-ins	TETM	#ff2722	neg
34154_7#305	30003_05	ERS4307719	ERR4289121	7	1	242	0.25	R	S	0.25	S	<= 0.06	S	0.12	S	S	<= 0.5	S	S	<= 0.5	S	8	R	0.06	S	<= 1	S	<= 2	S	neg	>= 4	R	> 8	R	>= 1	R	<= 2	S	<= 2	S	<= 1	S	0.5	S	MEF	FOLA-E14D-I20L:FOLP_169-ins	TETM	#ff2722	neg
34154_7#308	30905_09	ERS4307781	ERR4289122	0	NEW	242	0.25	R	S	0.25	S	0.12	S	0.12	S	S	<= 0.5	S	S	<= 0.5	S	0.06	S	0.06	S	<= 1	S	<= 2	S	neg	>= 4	R	<= 0.25	S	<= 0.25	S	<= 2	S	<= 2	S	<= 1	S	0.5	S	neg	FOLA-Q1H-I20L:FOLP_169-ins	neg	#0069ec	neg
34154_7#309	30807_07	ERS4307783	ERR4289123	150	141	229	0.25	R	S	0.12	S	0.12	S	0.12	S	S	<= 0.5	S	S	<= 0.5	S	0.06	S	0.06	S	<= 1	S	<= 2	S	neg	>= 4	R	<= 0.25	S	<= 0.25	S	<= 2	S	<= 2	S	<= 1	S	0.5	S	neg	FOLA-Q1Y-E14D-I20L:FOLP_169-ins	neg	#0069ec	neg
34154_7#314	68710_03	ERS4307786	ERR4289125	2	0	NEW	0.06	S	S	<= 0.03	S	<= 0.06	S	<= 0.06	S	S	<= 0.5	S	S	<= 0.5	S	> 32	R	> 2	R	<= 1	S	<= 2	S	pos	>= 4	R	> 8	R	>= 1	R	Flag Flag	S	<= 2	S	<= 1	S	0.5	S	ERMB	FOLA-I20L:FOLP_169-ins	TETM	#ff2722	GYRA-S11F
34154_7#315	2317_2316	ERS4307730	ERR4289126	84	141	NEW	0.25	R	S	0.25	S	0.12	S	0.12	S	S	<= 0.5	S	S	<= 0.5	S	0.06	S	0.06	S	<= 1	S	<= 2	S	neg	>= 4	R	<= 0.25	S	<= 0.25	S	<= 2	S	<= 2	S	<= 1	S	0.5	S	neg	FOLA-I20L:FOLP_169-ins	neg	#0069ec	neg
34154_7#319	37007_20	ERS4307788	ERR4289127	1	0	0	<= 0.03	S	S	<= 0.03	S	<= 0.06	S	<= 0.06	S	S	<= 0.5	S	S	<= 0.5	S	0.06	S	0.06	S	<= 1	S	<= 2	S	neg	>= 4	R	<= 0.25	S	<= 0.25	S	Flag Flag	S	<= 2	S	<= 1	S	0.5	S	neg	FOLA-Q1H-V3I-E14D-I19V-I20L:FOLP_169-ins	neg	#0069ec	PARC-D6N
34154_7#320	7503_20	ERS4307738	ERR4289128	0	26	2	<= 0.03	S	S	<= 0.03	S	<= 0.06	S	<= 0.06	S	S	<= 0.5	S	S	<= 0.5	S	0.06	S	0.06	S	<= 1	S	<= 2	S	neg	0.5	S	<= 0.25	S	<= 0.25	S	<= 2	S	<= 2	S	<= 1	S	0.5	S	neg	neg	neg	#0069ec	neg
34154_7#321	37093_06	ERS4307789	ERR4289129	15	12	18	2	R	S	2	S	0.5	I	1	I	S	1	I	S	> 2	R	8	R	0.06	S	<= 1	S	<= 2	S	neg	>= 4	R	> 8	R	>= 1	R	<= 2	S	<= 2	S	<= 1	S	0.5	S	MEF	FOLA-I20L:FOLP_178-ins	TETM	#ff2722	neg
34154_7#327	48811	ERS4307790	ERR4289131	84	4	135	0.25	R	S	0.12	S	<= 0.06	S	0.12	S	S	<= 0.5	S	S	<= 0.5	S	8	R	0.06	S	<= 1	S	<= 2	S	neg	>= 4	R	> 8	R	>= 1	R	<= 2	S	Flag Flag	S	Flag Flag	S	Flag Flag	S	MEF	FOLA-Q1H-D12G-E14D-I20L:FOLP_178-ins	TETM	#ff2722	neg
34154_7#328	7401_31	ERS4307791	ERR4289132	10	NEW	242	0.5	R	S	0.25	S	0.25	S	0.25	S	S	<= 0.5	S	S	<= 0.5	S	0.06	S	0.06	S	<= 1	S	<= 2	S	neg	>= 4	R	<= 0.25	S	<= 0.25	S	<= 2	S	<= 2	S	<= 1	S	0.5	S	neg	FOLA-I20L:FOLP_180-ins	neg	#0069ec	neg
34154_7#329	LUMS0033	ERS4307820	ERR4289133	24	27	415	0.5	R	S	0.25	S	<= 0.06	S	0.25	S	S	<= 0.5	S	S	1	I	> 32	R	> 2	R	<= 1	S	<= 2	S	pos	>= 4	R	> 8	R	>= 1	R	<= 2	S	<= 2	S	<= 1	S	0.5	S	ERMB:MEF	FOLA-Q1Y-E14D-I20L:FOLP_174-ins	TETM	#ff2722	neg
34154_7#334	62902_31	ERS4307793	ERR4289134	150	35	242	0.25	R	S	0.12	S	<= 0.06	S	0.12	S	S	<= 0.5	S	S	<= 0.5	S	0.06	S	0.06	S	<= 1	S	<= 2	S	neg	>= 4	R	> 8	R	>= 1	R	<= 2	S	<= 2	S	<= 1	S	0.5	S	neg	FOLA-E14D-I20L:FOLP_178-ins	TETM	#ff2722	neg
34154_7#335	13008_07	ERS4307740	ERR4289135	12	141	242	0.12	R	S	0.12	S	0.12	S	0.12	S	S	<= 0.5	S	S	<= 0.5	S	0.06	S	0.06	S	<= 1	S	<= 2	S	neg	>= 4	R	<= 0.25	S	<= 0.25	S	Flag Flag	S	<= 2	S	<= 1	S	0.5	S	neg	FOLA-I20L:FOLP_169-ins	neg	#0069ec	GYRA-S25N
34154_7#336	38080_01	ERS4307795	ERR4289136	150	53	320	0.25	R	S	0.12	S	0.12	S	0.12	S	S	<= 0.5	S	S	<= 0.5	S	0.06	S	0.06	S	<= 1	S	<= 2	S	neg	0.5	S	<= 0.25	S	<= 0.25	S	<= 2	S	<= 2	S	<= 1	S	0.5	S	neg	neg	neg	#0069ec	neg
34154_7#337	LUMS0034	ERS4307822	ERR4289137	84	9	229	0.25	R	S	0.25	S	<= 0.06	S	0.12	S	S	<= 0.5	S	S	<= 0.5	S	0.06	S	0.06	S	<= 1	S	<= 2	S	neg	>= 4	R	<= 0.25	S	<= 0.25	S	<= 2	S	<= 2	S	<= 1	S	0.5	S	neg	FOLA-I20L:FOLP_169-ins	neg	#0069ec	neg
34154_7#341	59004_05	ERS4307796	ERR4289138	7	141	242	0.25	R	S	0.25	S	0.12	S	0.12	S	S	<= 0.5	S	S	<= 0.5	S	8	R	0.06	S	<= 1	S	<= 2	S	neg	>= 4	R	> 8	R	>= 1	R	<= 2	S	<= 2	S	<= 1	S	0.5	S	MEF	FOLA-I20L:FOLP_169-ins	TETM	#ff2722	neg
34154_7#346	59018_26	ERS4307797	ERR4289140	2	0	NEW	0.06	S	S	<= 0.03	S	<= 0.06	S	<= 0.06	S	S	<= 0.5	S	S	<= 0.5	S	0.06	S	0.06	S	<= 1	S	<= 2	S	neg	>= 4	R	<= 0.25	S	<= 0.25	S	<= 2	S	<= 2	S	<= 1	S	0.5	S	neg	FOLA-I20L:FOLP_169-ins	neg	#0069ec	neg
34154_7#35	45119_16	ERS4307785	ERR4289053	2	NEW	111	0.06	S	S	0.06	S	<= 0.06	S	0.25	S	S	<= 0.5	S	S	1	I	> 32	R	> 2	R	<= 1	S	<= 2	S	pos	0.5	S	> 8	R	>= 1	R	<= 2	S	>= 8	R	<= 1	S	0.5	S	ERMB	neg	TETM	#ff2722	neg
34154_7#350	LUMS0045	ERS4307825	ERR4289143	7	1	242	0.25	R	S	0.25	S	<= 0.06	S	0.12	S	S	<= 0.5	S	S	<= 0.5	S	> 32	R	> 2	R	<= 1	S	<= 2	S	pos	>= 4	R	> 8	R	>= 1	R	<= 2	S	<= 2	S	<= 1	S	0.5	S	ERMB:ERMBUP	FOLA-E14D-I20L:FOLP_169-ins	TETM	#ff2722	neg
34154_7#354	45030_22	ERS4307801	ERR4289144	2	141	NEW	0.12	R	S	0.12	S	0.12	S	0.12	S	S	<= 0.5	S	S	<= 0.5	S	0.06	S	0.06	S	<= 1	S	<= 2	S	neg	>= 4	R	<= 0.25	S	<= 0.25	S	<= 2	S	<= 2	S	<= 1	S	0.5	S	neg	FOLA-I20L:FOLP_169-ins	neg	#0069ec	neg
34154_7#355	0938_12	ERS4307744	ERR4289145	17	15	242	0.5	R	S	0.25	S	0.12	S	0.12	S	S	<= 0.5	S	S	<= 0.5	S	> 32	R	> 2	R	<= 1	S	<= 2	S	pos	>= 4	R	> 8	R	>= 1	R	<= 2	S	<= 2	S	<= 1	S	0.5	S	ERMB	FOLA-Q1H-V3I-E14D-I20L:FOLP_180-ins	TETM	#ff2722	neg
34154_7#357	2825_06	ERS4307745	ERR4289147	NEW	NEW	242	0.25	R	S	0.25	S	0.12	S	0.12	S	S	<= 0.5	S	S	<= 0.5	S	> 32	R	> 2	R	<= 1	S	<= 2	S	pos	>= 4	R	> 8	R	>= 1	R	<= 2	S	<= 2	S	<= 1	S	0.5	S	ERMB	FOLA-Q1Y-I20L:FOLP_169-ins	TETM	#ff2722	neg
34154_7#362	7403_02	ERS4307802	ERR4289148	0	4	NEW	0.06	S	S	<= 0.03	S	<= 0.06	S	0.12	S	S	<= 0.5	S	S	<= 0.5	S	0.06	S	0.06	S	<= 1	S	<= 2	S	neg	>= 4	R	<= 0.25	S	<= 0.25	S	<= 2	S	<= 2	S	<= 1	S	0.5	S	neg	FOLA-Q1H-V3I-E14D-I20L:FOLP_167-ins	neg	#0069ec	neg
34154_7#363	2396_24	ERS4307746	ERR4289149	2	0	2	<= 0.03	S	S	<= 0.03	S	<= 0.06	S	<= 0.06	S	S	<= 0.5	S	S	<= 0.5	S	0.06	S	0.06	S	<= 1	S	<= 2	S	neg	0.5	S	> 8	R	>= 1	R	<= 2	S	<= 2	S	<= 1	S	0.5	S	neg	neg	TETM	#ff2722	neg
34154_7#365	59012_04	ERS4307748	ERR4289151	10	183	242	0.25	R	S	0.25	S	0.25	S	0.25	S	S	<= 0.5	S	S	<= 0.5	S	0.06	S	0.06	S	<= 1	S	<= 2	S	neg	>= 4	R	<= 0.25	S	<= 0.25	S	<= 2	S	<= 2	S	<= 1	S	0.5	S	neg	FOLA-I20L:FOLP_185-ins	neg	#0069ec	neg
34154_7#37	2201_15	ERS4307787	ERR4289054	0	0	3	<= 0.03	S	S	<= 0.03	S	<= 0.06	S	<= 0.06	S	S	<= 0.5	S	S	<= 0.5	S	8	R	0.06	S	<= 1	S	<= 2	S	neg	>= 4	R	> 8	R	>= 1	R	<= 2	S	<= 2	S	<= 1	S	0.5	S	MEF	FOLA-I20L:FOLP_169-ins	TETM	#ff2722	neg
34154_7#370	87101	ERS4307809	ERR4289152	0	4	0	<= 0.03	S	S	<= 0.03	S	<= 0.06	S	<= 0.06	S	S	<= 0.5	S	S	<= 0.5	S	> 32	R	> 2	R	<= 1	S	<= 2	S	pos	>= 4	R	> 8	R	>= 1	R	<= 2	S	<= 2	S	<= 1	S	0.5	S	ERMB:ERMBUP	FOLA-I20L:FOLP_169-ins	TETM	#ff2722	neg
34154_7#373	7401_28	ERS4307760	ERR4289155	84	141	NEW	0.25	R	S	0.25	S	0.12	S	0.12	S	S	<= 0.5	S	S	<= 0.5	S	> 32	R	> 2	R	<= 1	S	<= 2	S	pos	>= 4	R	> 8	R	>= 1	R	<= 2	S	<= 2	S	<= 1	S	0.5	S	ERMB	FOLA-I20L:FOLP_169-ins	TETM	#ff2722	neg
34154_7#377	51424_04	ERS4307761	ERR4289156	17	15	242	0.5	R	S	0.25	S	0.12	S	0.12	S	S	<= 0.5	S	S	<= 0.5	S	> 32	R	> 2	R	<= 1	S	<= 2	S	pos	>= 4	R	> 8	R	>= 1	R	<= 2	S	<= 2	S	<= 1	S	0.5	S	ERMB:ERMBUP	FOLA-Q1H-V3I-E14D-I20L:FOLP_180-ins	TETM	#ff2722	neg
34154_7#381	9370_07	ERS4307765	ERR4289157	2	0	2	<= 0.03	S	S	<= 0.03	S	<= 0.06	S	<= 0.06	S	S	<= 0.5	S	S	<= 0.5	S	0.06	S	0.06	S	<= 1	S	<= 2	S	neg	0.5	S	> 8	R	>= 1	R	<= 2	S	<= 2	S	<= 1	S	0.5	S	neg	neg	TETM	#ff2722	neg
34154_7#43	40028_11	ERS4307805	ERR4289055	NEW	NEW	242	0.25	R	S	0.25	S	0.12	S	0.12	S	S	<= 0.5	S	S	<= 0.5	S	> 32	R	> 2	R	<= 1	S	<= 2	S	pos	>= 4	R	> 8	R	>= 1	R	Flag Flag	S	<= 2	S	<= 1	S	0.5	S	ERMB	FOLA-Q1Y-I20L:FOLP_169-ins	TETM	#ff2722	PARC-S2A
34154_7#45	50239_29	ERS4307792	ERR4289056	2	0	242	0.12	R	S	0.06	S	<= 0.06	S	0.12	S	S	<= 0.5	S	S	<= 0.5	S	0.06	S	0.06	S	<= 1	S	<= 2	S	neg	>= 4	R	> 8	R	>= 1	R	<= 2	S	<= 2	S	<= 1	S	0.5	S	neg	FOLA-I20L:FOLP_169-ins	TETM	#ff2722	PARC-S2F
34154_7#51	86106_29	ERS4307794	ERR4289057	1	2	0	<= 0.03	S	S	<= 0.03	S	<= 0.06	S	<= 0.06	S	S	<= 0.5	S	S	<= 0.5	S	0.06	S	0.06	S	<= 1	S	<= 2	S	neg	>= 4	R	<= 0.25	S	<= 0.25	S	<= 2	S	<= 2	S	<= 1	S	0.5	S	neg	FOLA-I20L:FOLP_169-ins	neg	#0069ec	neg
34154_7#53	45063_05	ERS4307798	ERR4289058	23	53	242	0.25	R	S	0.12	S	0.12	S	0.12	S	S	<= 0.5	S	S	<= 0.5	S	> 32	R	> 2	R	<= 1	S	<= 2	S	pos	>= 4	R	> 8	R	>= 1	R	<= 2	S	<= 2	S	<= 1	S	0.5	S	ERMB	FOLA-Q1N-E14D-I20L:FOLP_169-ins	TETM	#ff2722	neg
34154_7#57	13025_06	ERS4307800	ERR4289059	0	NEW	242	0.12	R	S	0.12	S	0.12	S	0.12	S	S	<= 0.5	S	S	<= 0.5	S	> 32	R	> 2	R	<= 1	S	<= 2	S	pos	>= 4	R	> 8	R	>= 1	R	<= 2	S	<= 2	S	<= 1	S	0.5	S	ERMB	FOLA-Q1Y-I20L:FOLP_169-ins	TETM	#ff2722	neg
34154_7#65	3157_04	ERS4307807	ERR4289061	150	NEW	77	0.12	R	S	0.12	S	<= 0.06	S	<= 0.06	S	S	<= 0.5	S	S	<= 0.5	S	0.06	S	0.06	S	<= 1	S	<= 2	S	neg	>= 4	R	<= 0.25	S	<= 0.25	S	<= 2	S	<= 2	S	<= 1	S	0.5	S	neg	FOLA-Q1H-V3I-E14D-I20L:FOLP_180-ins	neg	#0069ec	neg
34154_7#7	52014_07	ERS4307770	ERR4289046	233	4	NEW	0.06	S	S	<= 0.03	S	<= 0.06	S	<= 0.06	S	S	<= 0.5	S	S	<= 0.5	S	0.06	S	0.06	S	<= 1	S	<= 2	S	neg	>= 4	R	<= 0.25	S	<= 0.25	S	<= 2	S	<= 2	S	<= 1	S	0.5	S	neg	FOLA-V3I-D12G-E14D-I20L:FOLP_169-ins	neg	#0069ec	neg
34154_7#71	2019	ERS4307717	ERR4289062	84	0	242	0.25	R	S	0.12	S	<= 0.06	S	0.12	S	S	<= 0.5	S	S	<= 0.5	S	> 32	R	> 2	R	<= 1	S	<= 2	S	pos	>= 4	R	> 8	R	>= 1	R	<= 2	S	<= 2	S	<= 1	S	0.5	S	ERMB	FOLA-Q1Y-E14D-I20L:FOLP_169-ins	TETM	#ff2722	neg
34154_7#73	63803	ERS4307715	ERR4289063	20	18	25	0.5	R	S	0.12	S	0.12	S	0.12	S	S	<= 0.5	S	S	<= 0.5	S	0.06	S	0.06	S	<= 1	S	<= 2	S	neg	0.5	S	<= 0.25	S	<= 0.25	S	<= 2	S	<= 2	S	<= 1	S	0.5	S	neg	neg	neg	#0069ec	neg
34154_7#81	63003_01	ERS4307720	ERR4289065	20	18	25	0.5	R	S	0.12	S	0.12	S	0.12	S	S	<= 0.5	S	S	<= 0.5	S	0.06	S	0.06	S	<= 1	S	<= 2	S	neg	0.5	S	<= 0.25	S	<= 0.25	S	<= 2	S	<= 2	S	<= 1	S	0.5	S	neg	neg	neg	#0069ec	neg
34154_7#9	9401_09	ERS4307771	ERR4289047	17	183	242	0.5	R	S	0.25	S	0.12	S	0.12	S	S	<= 0.5	S	S	<= 0.5	S	8	R	0.06	S	<= 1	S	<= 2	S	neg	>= 4	R	> 8	R	>= 1	R	<= 2	S	<= 2	S	<= 1	S	0.5	S	MEF	FOLA-Q1H-D2N-V3I-E14D-I20L:FOLP_180-ins	TETM	#ff2722	neg
34154_7#93	5203_23	ERS4307723	ERR4289068	12	4	452	0.06	S	S	<= 0.03	S	<= 0.06	S	0.12	S	S	<= 0.5	S	S	<= 0.5	S	8	R	0.06	S	<= 1	S	<= 2	S	neg	>= 4	R	> 8	R	>= 1	R	<= 2	S	<= 2	S	<= 1	S	0.5	S	MEF	FOLA-Q1H-D12G-E14D-I20L:FOLP_178-ins	TETM	#ff2722	neg
34154_7#99	3611_25	ERS4307725	ERR4289069	0	0	242	0.12	R	S	0.06	S	<= 0.06	S	0.12	S	S	<= 0.5	S	S	<= 0.5	S	> 32	R	> 2	R	<= 1	S	<= 2	S	pos	>= 4	R	> 8	R	>= 1	R	<= 2	S	<= 2	S	<= 1	S	0.5	S	ERMB	FOLA-Q1H-D12G-E14D-I20L:FOLP_169-ins	TETM	#ff2722	PARC-S2F
[truncated: 88 more columns]
